# Supplementary material for: Small local variations in B-form DNA lead to a large variety of global geometries which can accommodate most DNA-binding protein motifs
Source: BMC Struct Biol. 2009 Apr 24;9:24. doi: 10.1186/1472-6807-9-24 (PMC2687451; doi:10.1186/1472-6807-9-24)
Supplement: Additional file 1 — PDB id's and corresponding references for the X-ray crystal structures used in this study. This file contains the PDB id's of the crystal structures and the citation for each of these structure. [file 1472-6807-9-24-S1.xls]

## Sheet: COMBINDED_PDBLIST
PDB id's and corresponding references for the X-ray crystal structures used in this study
RNA oligomers
Structure Id	Authors	Title	Journal	Volume Id	Publication Year	First Page	Pubmed Id
157D	Leonard, G.A., McAuley-Hecht, K.E., Ebel, S., Lough, D.M., Brown, T., Hunter, W.N.	Crystal and molecular structure of r(CGCGAAUUAGCG): an RNA duplex containing two G(anti).A(anti) base pairs.	Structure	2	1994	483	7922026
165D	Cruse, W.B., Saludjian, P., Biala, E., Strazewski, P., Prange, T., Kennard, O.	Structure of a mispaired RNA double helix at 1.6-A resolution and implications for the prediction of RNA secondary structure.	Proc.Natl.Acad.Sci.USA	91	1994	4160	7514296
1CSL	Ippolito, J.A., Steitz, T.A.	The structure of the HIV-1 RRE high affinity rev binding site at 1.6 A resolution.	J.Mol.Biol.	295	2000	711	10656783
1D4R	Wild, K., Weichenrieder, O., Leonard, G.A., Cusack, S.	The 2 A structure of helix 6 of the human signal recognition particle RNA	Structure Fold.Des.	7	1999	1345	10574798
1DQH	Xiong, Y., Sundaralingam, M.	Two crystal forms of helix II of Xenopus laevis 5S rRNA with a cytosine bulge.	RNA	6	2000	1316	10999608
1EHZ	Shi, H., Moore, P.B.	The crystal structure of yeast phenylalanine tRNA at 1.93 A resolution: a classic structure revisited	RNA	6	2000	1091	10943889
1EVV	Jovine, L., Djordjevic, S., Rhodes, D.	The crystal structure of yeast phenylalanine tRNA at 2.0 A resolution: cleavage by Mg(2+) in 15-year old crystals.	J.Mol.Biol.	301	2000	401	10926517
1F27	Nix, J., Sussman, D., Wilson, C.	The 1.3 A crystal structure of a biotin-binding pseudoknot and the basis for RNA molecular recognition.	J.Mol.Biol.	296	2000	1235	10698630
1FUF	Deng, J., Xiong, Y., Sudarsanakumar, C., Shi, K., Sundaralingam, M.	Crystal structures of two forms of a 14-mer RNA/DNA chimer duplex with double UU bulges: a novel intramolecular U*(A x U) base triple.	RNA	7	2001	1425	11680847
1ICG	Cruse, W., Saludjian, P., Neuman, A., Prange, T.	Destabilizing effect of a fluorouracil extra base in a hybrid RNA duplex compared with bromo and chloro analogues.	Acta Crystallogr.,Sect.D	57	2001	1609	11679725
1ID9	Cruse, W., Saludjian, P., Neuman, A., Prange, T.	Destabilizing effect of a fluorouracil extra base in a hybrid RNA duplex compared with bromo and chloro analogues.	Acta Crystallogr.,Sect.D	57	2001	1609	11679725
1IDW	Cruse, W., Saludjian, P., Neuman, A., Prange, T.	Destabilizing effect of a fluorouracil extra base in a hybrid RNA duplex compared with bromo and chloro analogues	Acta Crystallogr., Sect.D	57	2001	1609	11679725
1IHA	Cruse, W., Saludjian, P., Neuman, A., Prange, T.	Destabilizing effect of a fluorouracil extra base in a hybrid RNA duplex compared with bromo and chloro analogues.	Acta Crystallogr.,Sect.D	57	2001	1609	11679725
1IK5	Deng, J., Xiong, Y., Sudarsanakumar, C., Shi, K., Sundaralingam, M.	Crystal structures of two forms of a 14-mer RNA/DNA chimer duplex with double UU bulges: a novel intramolecular U*(A x U) base triple.	RNA	7	2001	1425	11680847
1J9H	Xiong, Y., Deng, J., Sudarsanakumar, C., Sundaralingam, M.	Crystal structure of an RNA duplex r(gugucgcac)(2) with uridine bulges.	J.Mol.Biol.	313	2001	573	11676540
1KFO	Lima, S., Hildenbrand, J., Korostelev, A., Hattman, S., Li, H.	Crystal structure of an RNA helix recognized by a zinc-finger protein: an 18-bp duplex at 1.6 A resolution.	RNA	8	2002	924	12166647
1LNT	Deng, J., Xiong, Y., Pan, B., Sundaralingam, M.	Structure of an RNA dodecamer containing a fragment from SRP domain IV of Escherichia coli.	Acta Crystallogr.,Sect.D	59	2003	1004	12777762
1MSY	Correll, C.C., Swinger, K.	Common and distinctive features of GNRA tetraloops based on a GUAA tetraloop structure at 1.4 A resolution	RNA	9	2003	355	12592009
1NLC	Ennifar, E., Walter, P., Dumas, P.	A crystallographic study of the binding of 13 metal ions to two related RNA duplexes.	Nucleic Acids Res.	31	2003	2671	12736317
1OSU	Wahl, M.C., Rao, S.T., Sundaralingam, M.	The structure of r(UUCGCG) has a 5'-UU-overhang exhibiting Hoogsteen-like trans U.U base pairs.	Nat.Struct.Biol.	3	1996	24	8548450
1Q96	Correll, C.C., Beneken, J., Plantinga, M.J., Lubbers, M., Chan, Y.L.	The common and distinctive features of the bulged-G motif based on a 1.04 A resolution RNA structure	Nucleic Acids Res.	31	2003	6806	14627814
1Q9A	Correll, C.C., Beneken, J., Plantinga, M.J., Lubbers, M., Chan, Y.L.	The common and distinctive features of the bulged-G motif based on a 1.04 A resolution RNA structure	Nucleic Acids Res.	31	2003	6806	14627814
1QC0	Klosterman, P.S., Shah, S.A., Steitz, T.A.	Crystal structures of two plasmid copy control related RNA duplexes: An 18 base pair duplex at 1.20 A resolution and a 19 base pair duplex at 1.55 A resolution.	Biochemistry	38	1999	14784	10555960
1RXB	Portmann, S., Usman, N., Egli, M.	The crystal structure of r(CCCCGGGG) in two distinct lattices.	Biochemistry	34	1995	7569	7779802
1T0E	Shandrick, S., Zhao, Q., Han, Q., Ayida, B.K., Takahashi, M., Winters, G.C., Simonsen, K.B., Vourloumis, D., Hermann, T.	Monitoring molecular recognition of the ribosomal decoding site.	Angew.Chem.Int.Ed.Engl.	43	2004	3177	15199571
1U8D	Batey, R.T., Gilbert, S.D., Montange, R.K.	Structure of a natural guanine-responsive riboswitch complexed with the metabolite hypoxanthine.	Nature	432	2004	411	15549109
1XPE	Ennifar, E., Dumas, P.	Polymorphism of Bulged-out Residues in HIV-1 RNA DIS Kissing Complex and Structure Comparison with Solution Studies	J.Mol.Biol.	356	2006	771	16403527
1ZCI	Ennifar, E., Dumas, P.	Polymorphism of Bulged-out Residues in HIV-1 RNA DIS Kissing Complex and Structure Comparison with Solution Studies.	J.Mol.Biol.	356	2006	771	16403527
1ZEV	Mooers, B.H., Logue, J.S., Berglund, J.A.	The structural basis of myotonic dystrophy from the crystal structure of CUG repeats.	Proc.Natl.Acad.Sci.Usa	102	2005	16626	16269545
255D	Holbrook, S.R., Cheong, C., Tinoco Jr., I., Kim, S.H.	Crystal structure of an RNA double helix incorporating a track of non-Watson-Crick base pairs.	Nature	353	1991	579	1922368
259D	Egli, M., Portmann, S., Usman, N.	RNA hydration: a detailed look.	Biochemistry	35	1996	8489	8679609
2FCX	Ennifar, E., Paillart, J.C., Bodlenner, A., Walter, P., Weibel, J.-M., Aubertin, A.-M., Pale, P., Dumas, P., Marquet, R.	Targeting the dimerization initiation site of HIV-1 RNA with aminoglycosides: from crystal to cell.	Nucleic Acids Res.	34	2006	2328	16679451
2FD0	Ennifar, E., Paillart, J.C., Bodlenner, A., Walter, P., Weibel, J.-M., Aubertin, A.-M., Pale, P., Dumas, P., Marquet, R.	Targeting the dimerization initiation site of HIV-1 RNA with aminoglycosides: from crystal to cell.	Nucleic Acids Res.	34	2006	2328	16679451
315D	Biswas, R., Wahl, M.C., Ban, C., Sundaralingam, M.	Crystal structure of an alternating octamer r(GUAUGUA)dC with adjacent G x U wobble pairs	J.Mol.Biol.	267	1997	1149	9150403
332D	Biswas, R., Sundaralingam, M.	Crystal structure of r(GUGUGUA)dC with tandem G x U/U x G wobble pairs with strand slippage.	J.Mol.Biol.	270	1997	511	9237915
377D	Biswas, R., Mitra, S.N., Sundaralingam, M.	1.76 A structure of a pyrimidine start alternating A-RNA hexamer r(CGUAC)dG.	Acta Crystallogr.,Sect.D	54	1998	570	9761851
397D	Ippolito, J.A., Steitz, T.A.	A 1.3-A resolution crystal structure of the HIV-1 trans-activation response region RNA stem reveals a metal ion-dependent bulge conformation.	Proc.Natl.Acad.Sci.USA	95	1998	9819	9707559
406D	Shah, S.A., Brunger, A.T.	The 1.8 A crystal structure of a statically disordered 17 base-pair RNA duplex: principles of RNA crystal packing and its effect on nucleic acid structure.	J.Mol.Biol.	285	1999	1577	9917398
413D	Tanaka, Y., Fujii, S., Hiroaki, H., Sakata, T., Tanaka, T., Uesugi, S., Tomita, K., Kyogoku, Y.	A'-form RNA double helix in the single crystal structure of r(UGAGCUUCGGCUC).	Nucleic Acids Res.	27	1999	949	9927725
420D	Pan, B., Mitra, S.N., Sundaralingam, M.	Crystal structure of an RNA 16-mer duplex R(GCAGAGUUAAAUCUGC)2 with nonadjacent G(syn).A+(anti) mispairs.	Biochemistry	38	1999	2826	10052954
434D	Mueller, U., Schubel, H., Sprinzl, M., Heinemann, U.	Crystal structure of acceptor stem of tRNA(Ala) from Escherichia coli shows unique G.U wobble base pair at 1.16 A resolution.	RNA	5	1999	670	10334337
435D	Mueller, U., Schubel, H., Sprinzl, M., Heinemann, U.	Crystal structure of acceptor stem of tRNA(Ala) from Escherichia coli shows unique G.U wobble base pair at 1.16 A resolution.	RNA	5	1999	670	10334337
437D	Su, L., Chen, L., Egli, M., Berger, J.M., Rich, A.	Minor groove RNA triplex in the crystal structure of a ribosomal frameshifting viral pseudoknot.	Nat.Struct.Biol.	6	1999	285	10074948
439D	Perbandt, M., Vallazza, M., Lippmann, C., Betzel, C., Erdmann, V.A.	Structure of an RNA duplex with an unusual G.C pair in wobble-like conformation at 1.6 A resolution.	Acta Crystallogr.,Sect.D	57	2001	219	11173467
464D	Mueller, U., Muller, Y.A., Herbst-Irmer, R., Sprinzl, M., Heinemann, U.	Disorder and twin refinement of RNA heptamer double helices.	Acta Crystallogr.,Sect.D	55	1999	1405	10417408
466D	Mueller, U., Muller, Y.A., Herbst-Irmer, R., Sprinzl, M., Heinemann, U.	Disorder and twin refinement of RNA heptamer double helices.	Acta Crystallogr.,Sect.D	55	1999	1405	10417408
468D	Teplova, M., Minasov, G., Tereshko, V., Inamati, G.B., Cook, P.D., Manoharan, M., Egli, M.	Crystal structure and improved antisense properties of 2'-O-(2-methoxyethyl)-RNA.	Nat.Struct.Biol.	6	1999	535	10360355
469D	Teplova, M., Minasov, G., Tereshko, V., Inamati, G.B., Cook, P.D., Manoharan, M., Egli, M.	Crystal structure and improved antisense properties of 2'-O-(2-methoxyethyl)-RNA.	Nat.Struct.Biol.	6	1999	535	10360355
470D	Teplova, M., Minasov, G., Tereshko, V., Inamati, G.B., Cook, P.D., Manoharan, M., Egli, M.	Crystal structure and improved antisense properties of 2'-O-(2-methoxyethyl)-RNA.	Nat.Struct.Biol.	6	1999	535	10360355
472D	Deng, J., Sundaralingam, M.	Synthesis and crystal structure of an octamer RNA r(guguuuac)/r(guaggcac) with G.G/U.U tandem wobble base pairs: comparison with other tandem G.U pairs.	Nucleic Acids Res.	28	2000	4376	11058138
480D	Correll, C.C., Wool, I.G., Munishkin, A.	The two faces of the Escherichia coli 23 S rRNA sarcin/ricin domain: the structure at 1.11 A resolution.	J.Mol.Biol.	292	1999	275	10493875
483D	Correll, C.C., Wool, I.G., Munishkin, A.	The two faces of the Escherichia coli 23 S rRNA sarcin/ricin domain: the structure at 1.11 A resolution.	J.Mol.Biol.	292	1999	275	10493875
Free DNA oligomers
Structure Id	Authors	Title	Journal	Volume Id	Publication Year	First Page	Pubmed Id
118D	Bingman, C., Li, X., Zon, G., Sundaralingam, M.	Crystal and molecular structure of d(GTGCGCAC): investigation of the effects of base sequence on the conformation of octamer duplexes.	Biochemistry	31	1992	12803	1463751
126D	Goodsell, D.S., Kopka, M.L., Cascio, D., Dickerson, R.E.	Crystal structure of CATGGCCATG and its implications for A-tract bending models.	Proc.Natl.Acad.Sci.USA	90	1993	2930	8464909
137D	Ramakrishnan, B., Sundaralingam, M.	Evidence for crystal environment dominating base sequence effects on DNA conformation: crystal structures of the orthorhombic and hexagonal polymorphs of the A-DNA decamer d(GCGGGCCCGC) and comparison with their isomorphous crystal structures.	Biochemistry	32	1993	11458	8218212
138D	Ramakrishnan, B., Sundaralingam, M.	Evidence for crystal environment dominating base sequence effects on DNA conformation: crystal structures of the orthorhombic and hexagonal polymorphs of the A-DNA decamer d(GCGGGCCCGC) and comparison with their isomorphous crystal structures.	Biochemistry	32	1993	11458	8218212
158D	Grzeskowiak, K., Goodsell, D.S., Kaczor-Grzeskowiak, M., Cascio, D., Dickerson, R.E.	Crystallographic analysis of C-C-A-A-G-C-T-T-G-G and its implications for bending in B-DNA.	Biochemistry	32	1993	8923	8364037
160D	Ramakrishnan, B., Sundaralingam, M.	High resolution crystal structure of the A-DNA decamer d(CCCGGCCGGG). Novel intermolecular base-paired G*(G.C) triplets.	J.Mol.Biol.	231	1993	431	8510155
196D	Goodsell, D.S., Grzeskowiak, K., Dickerson, R.E.	Crystal structure of C-T-C-T-C-G-A-G-A-G. Implications for the structure of the Holliday junction.	Biochemistry	34	1995	1022	7827018
1D13	Frederick, C.A., Quigley, G.J., Teng, M.K., Coll, M., Van der Marel, G.A., Van Boom, J.H., Rich, A., Wang, A.H.	Molecular structure of an A-DNA decamer d(ACCGGCCGGT).	Eur.J.Biochem.	181	1989	295	2714286
1D23	Grzeskowiak, K., Yanagi, K., Prive, G.G., Dickerson, R.E.	The structure of B-helical C-G-A-T-C-G-A-T-C-G and comparison with C-C-A-A-C-G-T-T-G-G. The effect of base pair reversals.	J.Biol.Chem.	266	1991	8861	2026600
1D49	Quintana, J.R., Grzeskowiak, K., Yanagi, K., Dickerson, R.E.	Structure of a B-DNA decamer with a central T-A step: C-G-A-T-T-A-A-T-C-G.	J.Mol.Biol.	225	1992	379	1593626
1D56	Yuan, H., Quintana, J., Dickerson, R.E.	Alternative structures for alternating poly(dA-dT) tracts: the structure of the B-DNA decamer C-G-A-T-A-T-A-T-C-G.	Biochemistry	31	1992	8009	1510987
1D57	Yuan, H., Quintana, J., Dickerson, R.E.	Alternative structures for alternating poly(dA-dT) tracts: the structure of the B-DNA decamer C-G-A-T-A-T-A-T-C-G.	Biochemistry	31	1992	8009	1510987
1D79	Thota, N., Li, X.H., Bingman, C., Sundaralingam, M.	High-resolution refinement of the hexagonal A-DNA octamer d(GTGTACAC) at 1.4 A.	Acta Crystallogr.,Sect.D	49	1993	282	15299533
1D8G	Kielkopf, C.L., Ding, S., Kuhn, P., Rees, D.C.	Conformational flexibility of B-DNA at 0.74 A resolution: d(CCAGTACTGG)(2).	J.Mol.Biol.	296	2000	787	10677281
1DC0	Ng, H.L., Kopka, M.L., Dickerson, R.E.	The structure of a stable intermediate in the A ;-> B DNA helix transition	Proc.Natl.Acad.Sci.USA	97	2000	2035	10688897
1DNZ	Robinson, H., Gao, Y.G., Sanishvili, R., Joachimiak, A., Wang, A.H.	Hexahydrated magnesium ions bind in the deep major groove and at the outer mouth of A-form nucleic acid duplexes.	Nucleic Acids Res.	28	2000	1760	10734195
1DOU	Woods, K.K., McFail-Isom, L., Sines, C.C., Howerton, S.B., Stephens, R.K., Williams, L.D.	Monovalent Cations Sequester within the A-Tract Minor Groove of [d(CGCGAATTCGCG)]2	J.Am.Chem.Soc.	122	2000	1546	-1
1EHV	Johansson, E., Parkinson, G., Neidle, S.	A new crystal form for the dodecamer C-G-C-G-A-A-T-T-C-G-C-G: symmetry effects on sequence-dependent DNA structure.	J.Mol.Biol.	300	2000	551	10884351
1EN3	Chiu, T.K., Dickerson, R.E.	1 A crystal structures of B-DNA reveal sequence-specific binding and groove-specific bending of DNA by magnesium and calcium.	J.Mol.Biol.	301	2000	915	10966796
1EN9	Chiu, T.K., Dickerson, R.E.	1 A crystal structures of B-DNA reveal sequence-specific binding and groove-specific bending of DNA by magnesium and calcium.	J.Mol.Biol.	301	2000	915	10966796
1ENN	Soler-Lopez, M., Malinina, L., Subirana, J.A.	Solvent organization in an oligonucleotide crystal. The structure of d(GCGAATTCG)2 at atomic resolution.	J.Biol.Chem.	275	2000	23034	10749874
1IKK	Mack, D.R., Chiu, T.K., Dickerson, R.E.	Intrinsic bending and deformability at the T-A step of CCTTTAAAGG: a comparative analysis of T-A and A-T steps within A-tracts.	J.Mol.Biol.	312	2001	1037	11580248
1M77	Ramakrishnan, B., Sekharudu, C., Pan, B., Sundaralingam, M.	Near-atomic resolution crystal structure of an A-DNA decamer d(CCCGATCGGG): cobalt hexammine interaction with A-DNA.	Acta Crystallogr.,Sect.D	59	2003	67	12499541
1P4Z	Hays, F.A., Vargason, J.M., Ho, P.S.	Effect of Sequence on the Conformation of DNA Holliday Junctions	Biochemistry	42	2003	9586	12911300
1S23	Valls, N., Wright, G., Steiner, R.A., Murshudov, G.N., Subirana, J.A.	DNA variability in five crystal structures of d(CGCAATTGCG).	Acta Crystallogr.,Sect.D	60	2004	680	15039556
1SGS	Huang, D.B., Phelps, C.B., Fusco, A.J., Ghosh, G.	Crystal structure of a free kappaB DNA: insights into DNA recognition by transcription factor NF-kappaB.	J.Mol.Biol.	346	2005	147	15663934
1SK5	Han, G.W., Langs, D., Kopka, M.L., Dickerson, R.E.	The ultra-high resolution structure of d(CTTTTAAAAG)2: modulation of bending by T-A steps and its role in DNA recognition	To be Published	n/a	n/a	n/a	n/a
1VJ4	Shakked, Z., Rabinovich, D., Kennard, O., Cruse, W.B., Salisbury, S.A., Viswamitra, M.A.	Sequence-dependent conformation of an A-DNA double helix: The crystal structure of the octamer d(G-G-T-A-T-A-C-C)	J.Mol.Biol.	166	1983	183	6854642
1WQY	Arai, S., Chatake, T., Ohhara, T., Kurihara, K., Tanaka, I., Suzuki, N., Fujimoto, Z., Mizuno, H., Niimura, N.	Complicated water orientations in the minor groove of the B-DNA decamer d(CCATTAATGG)2 observed by neutron diffraction measurements	Nucleic Acids Res.	33	2005	3017	15914673
1XJX	Kitayner, M., Rozenberg, H., Rabinovich, D., Shakked, Z.	Structures of the DNA-binding site of Runt-domain transcription regulators.	Acta Crystallogr.,Sect.D	61	2005	236	15735333
1XJY	Kitayner, M., Rozenberg, H., Rabinovich, D., Shakked, Z.	Structures of the DNA-binding site of Runt-domain transcription regulators.	Acta Crystallogr.,Sect.D	61	2005	236	15735333
1ZEX	Hays, F.A., Teegarden, A., Jones, Z.J., Harms, M., Raup, D., Watson, J., Cavaliere, E., Ho, P.S.	How sequence defines structure: a crystallographic map of DNA structure and conformation.	Proc.Natl.Acad.Sci.Usa	102	2005	7157	15870206
1ZEY	Hays, F.A., Teegarden, A., Jones, Z.J., Harms, M., Raup, D., Watson, J., Cavaliere, E., Ho, P.S.	How sequence defines structure: a crystallographic map of DNA structure and conformation.	Proc.Natl.Acad.Sci.Usa	102	2005	7157	15870206
1ZF0	Hays, F.A., Teegarden, A., Jones, Z.J., Harms, M., Raup, D., Watson, J., Cavaliere, E., Ho, P.S.	How sequence defines structure: a crystallographic map of DNA structure and conformation.	Proc.Natl.Acad.Sci.Usa	102	2005	7157	15870206
1ZF1	Hays, F.A., Teegarden, A., Jones, Z.J., Harms, M., Raup, D., Watson, J., Cavaliere, E., Ho, P.S.	How sequence defines structure: a crystallographic map of DNA structure and conformation.	Proc.Natl.Acad.Sci.Usa	102	2005	7157	15870206
1ZF5	Hays, F.A., Teegarden, A., Jones, Z.J., Harms, M., Raup, D., Watson, J., Cavaliere, E., Ho, P.S.	How sequence defines structure: a crystallographic map of DNA structure and conformation.	Proc.Natl.Acad.Sci.Usa	102	2005	7157	15870206
1ZF6	Hays, F.A., Teegarden, A., Jones, Z.J., Harms, M., Raup, D., Watson, J., Cavaliere, E., Ho, P.S.	How sequence defines structure: a crystallographic map of DNA structure and conformation.	Proc.Natl.Acad.Sci.Usa	102	2005	7157	15870206
1ZF7	Hays, F.A., Teegarden, A., Jones, Z.J., Harms, M., Raup, D., Watson, J., Cavaliere, E., Ho, P.S.	How sequence defines structure: a crystallographic map of DNA structure and conformation.	Proc.Natl.Acad.Sci.Usa	102	2005	7157	15870206
1ZF8	Hays, F.A., Teegarden, A., Jones, Z.J., Harms, M., Raup, D., Watson, J., Cavaliere, E., Ho, P.S.	How sequence defines structure: a crystallographic map of DNA structure and conformation.	Proc.Natl.Acad.Sci.Usa	102	2005	7157	15870206
1ZF9	Hays, F.A., Teegarden, A., Jones, Z.J., Harms, M., Raup, D., Watson, J., Cavaliere, E., Ho, P.S.	How sequence defines structure: a crystallographic map of DNA structure and conformation.	Proc.Natl.Acad.Sci.Usa	102	2005	7157	15870206
1ZFA	Hays, F.A., Teegarden, A., Jones, Z.J., Harms, M., Raup, D., Watson, J., Cavaliere, E., Ho, P.S.	How sequence defines structure: a crystallographic map of DNA structure and conformation.	Proc.Natl.Acad.Sci.Usa	102	2005	7157	15870206
1ZFB	Hays, F.A., Teegarden, A., Jones, Z.J., Harms, M., Raup, D., Watson, J., Cavaliere, E., Ho, P.S.	How sequence defines structure: a crystallographic map of DNA structure and conformation.	Proc.Natl.Acad.Sci.Usa	102	2005	7157	15870206
1ZFC	Hays, F.A., Teegarden, A., Jones, Z.J., Harms, M., Raup, D., Watson, J., Cavaliere, E., Ho, P.S.	How sequence defines structure: a crystallographic map of DNA structure and conformation.	Proc.Natl.Acad.Sci.Usa	102	2005	7157	15870206
1ZFF	Hays, F.A., Teegarden, A., Jones, Z.J., Harms, M., Raup, D., Watson, J., Cavaliere, E., Ho, P.S.	How sequence defines structure: a crystallographic map of DNA structure and conformation.	Proc.Natl.Acad.Sci.Usa	102	2005	7157	15870206
1ZFG	Hays, F.A., Teegarden, A., Jones, Z.J., Harms, M., Raup, D., Watson, J., Cavaliere, E., Ho, P.S.	How sequence defines structure: a crystallographic map of DNA structure and conformation.	Proc.Natl.Acad.Sci.Usa	102	2005	7157	15870206
220D	Gao, Y.G., Robinson, H., van Boom, J.H., Wang, A.H.	Influence of counter-ions on the crystal structures of DNA decamers: binding of [Co(NH3)6]3+ and Ba2+ to A-DNA.	Biophys.J.	69	1995	559	8527670
221D	Gao, Y.G., Robinson, H., van Boom, J.H., Wang, A.H.	Influence of counter-ions on the crystal structures of DNA decamers: binding of [Co(NH3)6]3+ and Ba2+ to A-DNA.	Biophys.J.	69	1995	559	8527670
240D	Champion, D., Kumar, C.S., Ramakrishnan, B., Gautham, N., Viswamitra, M.A.	Effect of End Base Steps on DNA Form: Crystal Structure of the A-DNA Decamer d(CCGGGCCCGG)	To be Published	n/a	n/a	n/a	n/a
243D	Wilcock, D.J., Adams, A., Cardin, C.J., Wakelin, L.P.	Structure of the DNA octanucleotide d(ACGTACGT)2.	Acta Crystallogr.,Sect.D	52	1996	481	15299669
260D	Ban, C., Sundaralingam, M.	Crystal structure of the self-complementary 5'-purine start decamer d(GCACGCGTGC) in the A-DNA conformation. II.	Biophys.J.	71	1996	1222	8873996
2A7E	Mueller-Dieckmann, C., Panjikar, S., Tucker, P.A., Weiss, M.S.	On the routine use of soft X-rays in macromolecular crystallography. Part III. The optimal data-collection wavelength.	Acta Crystallogr.,Sect.D	61	2005	1263	16131760
2B1B	Berman, H.M., Napoli, A.A.	5'-D(*GP*CP*GP*TP*GP*GP*GP*CP*AP*C)-3' Zif268 binding site	To be published	n/a	n/a	n/a	n/a
2D94	Shakked, Z., Guerstein-Guzikevich, G., Eisenstein, M., Frolow, F., Rabinovich, D.	The conformation of the DNA double helix in the crystal is dependent on its environment.	Nature	342	1989	456	2586615
2D95	Eisenstein, M., Hope, H., Haran, T.E., Frolow, F., Shakked, Z., Rabinovich, D.	Low-temperature study of the A-DNA fragment d(GGGCGCCC)	Acta Crystallogr., Sect.B	44	1988	625	3271557
307D	Han, G.W., Kopka, M.L., Cascio, D., Grzeskowiak, K., Dickerson, R.E.	Structure of a DNA analog of the primer for HIV-1 RT second strand synthesis.	J.Mol.Biol.	269	1997	811	9223643
317D	Tippin, D.B., Sundaralingam, M.	Structure of d(CCCTAGGG): comparison with nine isomorphous octamer sequences reveals four distinct patterns of sequence-dependent intermolecular interactions.	Acta Crystallogr.,Sect.D	52	1996	997	15299609
348D	Finley, J.B., Luo, M.	X-ray crystal structures of half the human papilloma virus E2 binding site: d(GACCGCGGTC).	Nucleic Acids Res.	26	1998	5719	9838004
349D	Finley, J.B., Luo, M.	X-ray crystal structures of half the human papilloma virus E2 binding site: d(GACCGCGGTC).	Nucleic Acids Res.	26	1998	5719	9838004
368D	Fernandez, L.G., Subirana, J.A., Verdaguer, N., Pyshnyi, D., Campos, L., Malinina, L.	Structural variability of A-DNA in crystals of the octamer d(pCpCpCpGpCpGpGpG)	J.Biomol.Struct.Dyn.	15	1997	151	9283988
369D	Fernandez, L.G., Subirana, J.A., Verdaguer, N., Pyshnyi, D., Campos, L., Malinina, L.	Structural variability of A-DNA in crystals of the octamer d(pCpCpCpGpCpGpGpG)	J.Biomol.Struct.Dyn.	15	1997	151	9283988
370D	Fernandez, L.G., Subirana, J.A., Verdaguer, N., Pyshnyi, D., Campos, L., Malinina, L.	Structural variability of A-DNA in crystals of the octamer d(pCpCpCpGpCpGpGpG)	J.Biomol.Struct.Dyn.	15	1997	151	9283988
371D	Fernandez, L.G., Subirana, J.A., Verdaguer, N., Pyshnyi, D., Campos, L., Malinina, L.	Structural variability of A-DNA in crystals of the octamer d(pCpCpCpGpCpGpGpG)	J.Biomol.Struct.Dyn.	15	1997	151	9283988
395D	Ban, C., Ramakrishnan, B., Sundaralingam, M.	Crystal Structures of Two Isomorphous A-DNA Decamers d(GTACGCGTAC) and d(GGCCGCGGCC)	To be Published	n/a	n/a	n/a	n/a
396D	Ban, C., Ramakrishnan, B., Sundaralingam, M.	Crystal Structures of Two Isomophous A-DNA Decamers d(GTACGCGTAC) and d(GGCCGCGGCC)	To be Published	n/a	n/a	n/a	n/a
399D	Malinina, L., Fernandez, L.G., Huynh-Dinh, T., Subirana, J.A.	Structure of the d(CGCCCGCGGGCG) dodecamer: a kinked A-DNA molecule showing some B-DNA features.	J.Mol.Biol.	285	1999	1679	9917405
414D	Savitha, G., Viswamitra, M.A.	An A-DNA structure with two independent duplexes in the asymmetric unit.	Acta Crystallogr.,Sect.D	55	1999	1136	10329775
423D	Rozenberg, H., Rabinovich, D., Frolow, F., Hegde, R.S., Shakked, Z.	Structural code for DNA recognition revealed in crystal structures of papillomavirus E2-DNA targets.	Proc.Natl.Acad.Sci.USA	95	1998	15194	9860945
431D	Vlieghe, D., Turkenburg, J.P., Van Meervelt, L.	B-DNA at atomic resolution reveals extended hydration patterns.	Acta Crystallogr.,Sect.D	55	1999	1495	10489444
441D	Gao, Y.G., Robinson, H., Wang, A.H.	High-resolution A-DNA crystal structures of d(AGGGGCCCCT). An A-DNA model of poly(dG) x poly(dC).	Eur.J.Biochem.	261	1999	413	10215851
463D	Liu, J., Subirana, J.A.	Structure of d(CGCGAATTCGCG) in the presence of Ca(2+) ions.	J.Biol.Chem.	274	1999	24749	10455145
476D	Minasov, G., Tereshko, V., Egli, M.	Atomic-resolution crystal structures of B-DNA reveal specific influences of divalent metal ions on conformation and packing.	J.Mol.Biol.	291	1999	83	10438608
477D	Minasov, G., Tereshko, V., Egli, M.	Atomic-resolution crystal structures of B-DNA reveal specific influences of divalent metal ions on conformation and packing.	J.Mol.Biol.	291	1999	83	10438608
5DNB	Prive, G.G., Yanagi, K., Dickerson, R.E.	Structure of the B-DNA decamer C-C-A-A-C-G-T-T-G-G and comparison with isomorphous decamers C-C-A-A-G-A-T-T-G-G and C-C-A-G-G-C-C-T-G-G.	J.Mol.Biol.	217	1991	177	1988677
7BNA	Holbrook, S.R., Dickerson, R.E., Kim, S.-H.	Anisotropic Thermal-Parameter Refinement of the DNA Dodecamer CGCGAATTCGCG by the Segmented Rigid-Body Method	Acta Crystallogr.,Sect.B	41	1985	255	-1
9BNA	Westhof, E.	Re-refinement of the B-dodecamer d(CGCGAATTCGCG) with a comparative analysis of the solvent in it and in the Z-hexamer d(5BrCG5BrCG5BrCG).	J.Biomol.Struct.Dyn.	5	1987	581	3271485
9DNA	Heinemann, U., Lauble, H., Frank, R., Blocker, H.	Crystal structure analysis of an A-DNA fragment at 1.8 A resolution: d(GCCCGGGC).	Nucleic Acids Res.	15	1987	9531	3684603
Protein-DNA complexes (not containing the HTH motif)
Structure Id	Authors	Title	Journal	Volume Id	Publication Year	First Page	Pubmed Id
1A1G	Elrod-Erickson, M., Benson, T.E., Pabo, C.O.	High-resolution structures of variant Zif268-DNA complexes: implications for understanding zinc finger-DNA recognition.	Structure	6	1998	451	9562555
1A1H	Elrod-Erickson, M., Benson, T.E., Pabo, C.O.	High-resolution structures of variant Zif268-DNA complexes: implications for understanding zinc finger-DNA recognition.	Structure	6	1998	451	9562555
1A1I	Elrod-Erickson, M., Benson, T.E., Pabo, C.O.	High-resolution structures of variant Zif268-DNA complexes: implications for understanding zinc finger-DNA recognition.	Structure	6	1998	451	9562555
1A1J	Elrod-Erickson, M., Benson, T.E., Pabo, C.O.	High-resolution structures of variant Zif268-DNA complexes: implications for understanding zinc finger-DNA recognition.	Structure	6	1998	451	9562555
1A1K	Elrod-Erickson, M., Benson, T.E., Pabo, C.O.	High-resolution structures of variant Zif268-DNA complexes: implications for understanding zinc finger-DNA recognition.	Structure	6	1998	451	9562555
1A1L	Elrod-Erickson, M., Benson, T.E., Pabo, C.O.	High-resolution structures of variant Zif268-DNA complexes: implications for understanding zinc finger-DNA recognition.	Structure	6	1998	451	9562555
1A73	Flick, K.E., Jurica, M.S., Monnat Jr., R.J., Stoddard, B.L.	DNA binding and cleavage by the nuclear intron-encoded homing endonuclease I-PpoI.	Nature	394	1998	96	9665136
1AAY	Elrod-Erickson, M., Rould, M.A., Nekludova, L., Pabo, C.O.	Zif268 protein-DNA complex refined at 1.6 A: a model system for understanding zinc finger-DNA interactions.	Structure	4	1996	1171	8939742
1AZ0	Perona, J.J., Martin, A.M.	Conformational transitions and structural deformability of EcoRV endonuclease revealed by crystallographic analysis.	J.Mol.Biol.	273	1997	207	9367757
1AZP	Robinson, H., Gao, Y.G., McCrary, B.S., Edmondson, S.P., Shriver, J.W., Wang, A.H.	The hyperthermophile chromosomal protein Sac7d sharply kinks DNA.	Nature	392	1998	202	9515968
1AZQ	Robinson, H., Gao, Y.G., McCrary, B.S., Edmondson, S.P., Shriver, J.W., Wang, A.H.	The hyperthermophile chromosomal protein Sac7d sharply kinks DNA.	Nature	392	1998	202	9515968
1B94	Thomas, M.P., Brady, R.L., Halford, S.E., Sessions, R.B., Baldwin, G.S.	Structural analysis of a mutational hot-spot in the EcoRV restriction endonuclease: a catalytic role for a main chain carbonyl group.	Nucleic Acids Res.	27	1999	3438	10446231
1B97	Thomas, M.P., Brady, R.L., Halford, S.E., Sessions, R.B., Baldwin, G.S.	Structural analysis of a mutational hot-spot in the EcoRV restriction endonuclease: a catalytic role for a main chain carbonyl group.	Nucleic Acids Res.	27	1999	3438	10446231
1BGB	Horton, N.C., Perona, J.J.	Recognition of flanking DNA sequences by EcoRV endonuclease involves alternative patterns of water-mediated contacts.	J.Biol.Chem.	273	1998	21721	9705308
1BNZ	Gao, Y.G., Su, S.Y., Robinson, H., Padmanabhan, S., Lim, L., McCrary, B.S., Edmondson, S.P., Shriver, J.W., Wang, A.H.	The crystal structure of the hyperthermophile chromosomal protein Sso7d bound to DNA.	Nat.Struct.Biol.	5	1998	782	9731772
1C8C	Su, S., Gao, Y.G., Robinson, H., Liaw, Y.C., Edmondson, S.P., Shriver, J.W., Wang, A.H.	Crystal structures of the chromosomal proteins Sso7d/Sac7d bound to DNA containing T-G mismatched base-pairs.	J.Mol.Biol.	303	2000	395	11031116
1CDW	Nikolov, D.B., Chen, H., Halay, E.D., Hoffman, A., Roeder, R.G., Burley, S.K.	Crystal structure of a human TATA box-binding protein/TATA element complex.	Proc.Natl.Acad.Sci.USA	93	1996	4862	8643494
1CYQ	Galburt, E.A., Chevalier, B., Tang, W., Jurica, M.S., Flick, K.E., Monnat Jr., R.J., Stoddard, B.L.	A novel endonuclease mechanism directly visualized for I-PpoI.	Nat.Struct.Biol.	6	1999	1096	10581547
1D02	Deibert, M., Grazulis, S., Janulaitis, A., Siksnys, V., Huber, R.	Crystal structure of MunI restriction endonuclease in complex with cognate DNA at 1.7 A resolution.	EMBO J.	18	1999	5805	10545092
1D2I	Lukacs, C.M., Kucera, R., Schildkraut, I., Aggarwal, A.K.	Understanding the immutability of restriction enzymes: crystal structure of BglII and its DNA substrate at 1.5 A resolution.	Nat.Struct.Biol.	7	2000	134	10655616
1DC1	van der Woerd, M.J., Pelletier, J.J., Xu, S., Friedman, A.M.	Restriction enzyme BsoBI-DNA complex: a tunnel for recognition of degenerate DNA sequences and potential histidine catalysis.	Structure	9	2001	133	11250198
1DFM	Lukacs, C.M., Kucera, R., Schildkraut, I., Aggarwal, A.K.	Understanding the immutability of restriction enzymes: crystal structure of BglII and its DNA substrate at 1.5 A resolution.	Nat.Struct.Biol.	7	2000	134	10655616
1DSZ	Rastinejad, F., Wagner, T., Zhao, Q., Khorasanizadeh, S.	Structure of the RXR-RAR DNA-binding complex on the retinoic acid response element DR1.	EMBO J.	19	2000	1045	10698945
1EGW	Santelli, E., Richmond, T.J.	Crystal structure of MEF2A core bound to DNA at 1.5 A resolution.	J.Mol.Biol.	297	2000	437	10715212
1ESG	Viadiu, H., Aggarwal, A.K.	Structure of BamHI bound to nonspecific DNA: a model for DNA sliding.	Mol.Cell	5	2000	889	10882125
1G2F	Wolfe, S.A., Grant, R.A., Elrod-Erickson, M., Pabo, C.O.	Beyond the 'recognition code': structures of two Cys2His2 zinc finger/TATA box complexes.	Structure	9	2001	717	11587646
1G9Z	Chevalier, B.S., Monnat Jr., R.J., Stoddard, B.L.	The homing endonuclease I-CreI uses three metals, one of which is shared between the two active sites.	Nat.Struct.Biol.	8	2001	312	11276249
1GD2	Fujii, Y., Shimizu, T., Toda, T., Yanagida, M., Hakoshima, T.	Structural basis for the diversity of DNA recognition by bZIP transcription factors.	Nat.Struct.Biol.	7	2000	889	11017199
1GU4	Tahirov, T.H., Inoue-Bungo, T., Sato, K., Sasaki, M., Ogata, K.	Structural Basis for Flexible Base Recognition by C/Ebpbeta	To be Published	n/a	n/a	n/a	n/a
1H6F	Coll, M., Seidman, J.G., Muller, C.W.	Structure of the DNA-Bound T-Box Domain of Human Tbx3, a Transcription Factor Responsible for Ulnar-Mammary Syndrome	Structure (London)	10	2002	3343	12005433
1JGG	Hirsch, J.A., Aggarwal, A.K.	Structure of the even-skipped homeodomain complexed to AT-rich DNA: new perspectives on homeodomain specificity.	EMBO J.	14	1995	6280	8557047
1JK1	Miller, J.C., Pabo, C.O.	Rearrangement of side-chains in a Zif268 mutant highlights the complexities of zinc finger-DNA recognition.	J.Mol.Biol.	313	2001	309	11800559
1JK2	Miller, J.C., Pabo, C.O.	Rearrangement of side-chains in a Zif268 mutant highlights the complexities of zinc finger-DNA recognition.	J.Mol.Biol.	313	2001	309	11800559
1JX4	Ling, H., Boudsocq, F., Woodgate, R., Yang, W.	Crystal structure of a Y-family DNA polymerase in action: a mechanism for error-prone and lesion-bypass replication.	Cell	107	2001	91	11595188
1KX3	Davey, C.A., Sargent, D.F., Luger, K., Maeder, A.W., Richmond, T.J.	Solvent Mediated Interactions in the Structure of the Nucleosome Core Particle at 1.9 A Resolution	J.Mol.Biol.	319	2002	1097	12079350
1KX5	Davey, C.A., Sargent, D.F., Luger, K., Maeder, A.W., Richmond, T.J.	Solvent Mediated Interactions in the Structure of the Nucleosome Core Particle at 1.9 A Resolution	J.Mol.Biol.	319	2002	1097	12079350
1LAT	Gewirth, D.T., Sigler, P.B.	The basis for half-site specificity explored through a non-cognate steroid receptor-DNA complex.	Nat.Struct.Biol.	2	1995	386	7664096
1LLM	Wolfe, S.A., Grant, R.A., Pabo, C.O.	Structure of a designed dimeric zinc finger protein bound to DNA.	Biochemistry	42	2003	13401	14621985
1MNN	Lamoureux, J.S., Stuart, D., Tsang, R., Wu, C., Glover, J.N.	Structure of the sporulation-specific transcription factor Ndt80 bound to DNA	Embo J.	21	2002	5721	12411490
1MUS	Steiniger-White, M., Rayment, I., Reznikoff, W.S.	Structure/function insights into Tn5 transposition.	Curr.Opin.Struct.Biol.	14	2004	50	15102449
1N3F	Chevalier, B., Turmel, M., Lemieux, C., Monnat, R.J., Stoddard, B.L.	Flexible DNA Target Site Recognition by Divergent Homing Endonuclease Isoschizomers I-CreI and I-MsoI	J.Mol.Biol.	329	2003	253	12758074
1N4L	Cote', M.L., Pflomm, M., Georgiadis, M.M.	Staying Straight with A-tracts: A DNA Analog of the HIV-1 Polypurine Tract	J.Mol.Biol.	330	2003	57	12818202
1NK0	Johnson, S.J., Beese, L.S.	Structures of mismatch replication errors observed in a DNA polymerase.	Cell (Cambridge,Mass.)	116	2004	803	15035983
1NK4	Johnson, S.J., Beese, L.S.	Structures of mismatch replication errors observed in a DNA polymerase.	Cell (Cambridge,Mass.)	116	2004	803	15035983
1NKP	Nair, S.K., Burley, S.K.	X-ray structures of Myc-Max and Mad-Max recognizing DNA: Molecular bases of regulation by proto-oncogenic transcription factors	Cell (Cambridge,Mass.)	112	2003	193	12553908
1NLW	Nair, S.K., Burley, S.K.	X-ray structures of Myc-Max and Mad-Max recognizing DNA: Molecular bases of regulation by proto-oncogenic transcription factors	Cell (Cambridge,Mass.)	112	2003	193	12553908
1OWF	Lynch, T.W., Read, E.K., Mattis, A.N., Gardner, J.F., Rice, P.A.	Integration Host Factor: putting a twist on protein-DNA recognition	J.Mol.Biol.	330	2003	493	12842466
1QN3	Patikoglou, G.A., Kim, J.L., Sun, L., Yang, S.H., Kodadek, T., Burley, S.K.	TATA element recognition by the TATA box-binding protein has been conserved throughout evolution.	Genes Dev.	13	1999	3217	10617571
1QN4	Patikoglou, G.A., Kim, J.L., Sun, L., Yang, S.H., Kodadek, T., Burley, S.K.	TATA element recognition by the TATA box-binding protein has been conserved throughout evolution.	Genes Dev.	13	1999	3217	10617571
1QN5	Patikoglou, G.A., Kim, J.L., Sun, L., Yang, S.H., Kodadek, T., Burley, S.K.	TATA element recognition by the TATA box-binding protein has been conserved throughout evolution.	Genes Dev.	13	1999	3217	10617571
1QN9	Patikoglou, G.A., Kim, J.L., Sun, L., Yang, S.H., Kodadek, T., Burley, S.K.	TATA element recognition by the TATA box-binding protein has been conserved throughout evolution.	Genes Dev.	13	1999	3217	10617571
1QNA	Patikoglou, G.A., Kim, J.L., Sun, L., Yang, S.H., Kodadek, T., Burley, S.K.	TATA element recognition by the TATA box-binding protein has been conserved throughout evolution.	Genes Dev.	13	1999	3217	10617571
1QNE	Patikoglou, G.A., Kim, J.L., Sun, L., Yang, S.H., Kodadek, T., Burley, S.K.	TATA element recognition by the TATA box-binding protein has been conserved throughout evolution.	Genes Dev.	13	1999	3217	10617571
1RH6	Sam, M.D., Cascio, D., Johnson, R.C., Clubb, R.T.	Crystal structure of the excisionase-DNA complex from bacteriophage lambda.	J.Mol.Biol.	338	2004	229	15066428
1RVA	Kostrewa, D., Winkler, F.K.	Mg2+ binding to the active site of EcoRV endonuclease: a crystallographic study of complexes with substrate and product DNA at 2 A resolution.	Biochemistry	34	1995	683	7819264
1S9F	Trincao, J., Johnson, R.E., Wolfle, W.T., Escalante, C.R., Prakash, S., Prakash, L., Aggarwal, A.K.	Dpo4 is hindered in extending a G.T mismatch by a reverse wobble	Nat.Struct.Mol.Biol.	11	2004	457	15077104
1SA3	Xu, Q.S., Kucera, R.B., Roberts, R.J., Guo, H.C.	An Asymmetric Complex of Restriction Endonuclease MspI on Its Palindromic DNA Recognition Site.	STRUCTURE	12	2004	1741	15341737
1SUZ	Horton, N.C., Perona, J.J.	DNA Cleavage by EcoRV Endonuclease: Two Metal Ions in Three Metal Ion Binding Sites.	Biochemistry	43	2004	6841	15170321
1SXQ	Lariviere, L., Morera, S.	Structural evidence of a passive base flipping mechanism for {beta}-Glucosyltransferase	J.Biol.Chem.	279	2004	34715	15178685
1T9I	Chevalier, B., Sussman, D., Otis, C., Noel, A.J., Turmel, M., Lemieux, C., Stephens, K., Monnat Jr., R.J., Stoddard, B.L.	Metal-Dependent DNA Cleavage Mechanism of the I-CreI LAGLIDADG Homing Endonuclease.	Biochemistry	43	2004	14015	15518550
1T9J	Chevalier, B., Sussman, D., Otis, C., Noel, A.J., Turmel, M., Lemieux, C., Stephens, K., Monnat Jr., R.J., Stoddard, B.L.	Metal-Dependent DNA Cleavage Mechanism of the I-CreI LAGLIDADG Homing Endonuclease.	Biochemistry	43	2004	14015	15518550
1TV9	Krahn, J.M., Beard, W.M., Wilson, S.H.	STRUCTURAL INSIGHTS INTO DNA POLYMERASE BETA DETERRENTS FOR MISINCORPORATION SUPPORT OF AN INDUCED-FIT MECHANISM FOR FIDELITY	Structure	12	2004	1823	15458631
1U47	Hsu, G.W., Ober, M., Carell, T., Beese, L.S.	Error-prone replication of oxidatively damaged DNA by a high-fidelity DNA polymerase.	Nature	431	2004	217	15322558
1UA1	Hsu, G.W., Kiefer, J.R., Becherel, O.J., Fuchs, R.P.P., Beese, L.S.	Observing translesion synthesis of an aromatic amine DNA adduct by a high-fidelity DNA polymerase	J.Biol.Chem.	279	2004	50280	15385534
1WD0	Ko, T.P., Chu, H.M., Chen, C.Y., Chou, C.C., Wang, A.H.	Structures of the hyperthermophilic chromosomal protein Sac7d in complex with DNA decamers.	Acta Crystallogr.,Sect.D	60	2004	1381	15272160
1WTO	Chen, C.-Y., Ko, T.-P., Lin, T.-W., Chou, C.-C., Chen, C.-J., Wang, A.H.-J.	Probing the DNA kink structure induced by the hyperthermophilic chromosomal protein Sac7d	NUCLEIC ACIDS RES.	33	2005	430	15653643
1WTQ	Chen, C.-Y., Ko, T.-P., Lin, T.-W., Chou, C.-C., Chen, C.-J., Wang, A.H.-J.	Probing the DNA kink structure induced by the hyperthermophilic chromosomal protein Sac7d	NUCLEIC ACIDS RES.	33	2005	430	15653643
1WTR	Chen, C.-Y., Ko, T.-P., Lin, T.-W., Chou, C.-C., Chen, C.-J., Wang, A.H.-J.	Probing the DNA kink structure induced by the hyperthermophilic chromosomal protein Sac7d	NUCLEIC ACIDS RES.	33	2005	430	15653643
1WTV	Chen, C.-Y., Ko, T.-P., Lin, T.-W., Chou, C.-C., Chen, C.-J., Wang, A.H.-J.	Probing the DNA kink structure induced by the hyperthermophilic chromosomal protein Sac7d	NUCLEIC ACIDS RES.	33	2005	430	15653643
1XC9	Hsu, G.W., Huang, X., Luneva, N.P., Geacintov, N.E., Beese, L.S.	Structure of a High Fidelity DNA Polymerase Bound to a Benzo[a]pyrene Adduct That Blocks Replication	J.Biol.Chem.	280	2005	3764	15548515
1XO0	Ghosh, K., Lau, C.K., Guo, F., Segall, A.M., Van Duyne, G.D.	Peptide trapping of the Holliday junction intermediate in Cre-loxP site-specific recombination.	J.Biol.Chem.	280	2005	8290	15591069
1XYI	Chen, C.-Y., Ko, T.-P., Lin, T.-W., Chou, C.-C., Chen, C.-J., Wang, A.H.-J.	Probing the DNA kink structure induced by the hyperthermophilic chromosomal protein Sac7d	Nucleic Acids Res.	33	2005	430	15653643
1YO5	Wang, Y., Feng, L., Said, M., Balderman, S., Fayazi, Z., Liu, Y., Ghosh, D., Gulick, A.M.	Analysis of the 2.0 A Crystal Structure of the Protein-DNA Complex of the Human PDEF Ets Domain Bound to the Prostate Specific Antigen Regulatory Site	Biochemistry	44	2005	7095	15882048
1YTB	Kim, Y., Geiger, J.H., Hahn, S., Sigler, P.B.	Crystal structure of a yeast TBP/TATA-box complex.	Nature	365	1993	512	8413604
1ZS4	Jain, D., Kim, Y., Maxwell, K.L., Beasley, S., Zhang, R., Gussin, G.N., Edwards, A.M., Darst, S.A.	Crystal Structure of Bacteriophage lambdacII and Its DNA Complex.	Mol. Cell	19	2005	259	16039594
1ZTT	Goodwin, K.D., Long, E.C., Georgiadis, M.M.	A host-guest approach for determining drug-DNA interactions: an example using netropsin.	Nucleic Acids Res.	33	2005	4106	16049022
1ZTW	Goodwin, K.D., Long, E.C., Georgiadis, M.M.	A host-guest approach for determining drug-DNA interactions: an example using netropsin.	Nucleic Acids Res.	33	2005	4106	16049022
2AOR	Lee, J.Y., Chang, J., Joseph, N., Ghirlando, R., Rao, D.N., Yang, W.	MutH complexed with hemi- and unmethylated DNAs: coupling base recognition and DNA cleavage.	Mol.Cell	20	2005	155	16209953
2ASD	Rechkoblit, O., Malinina, L., Cheng, Y., Kuryavyi, V., Broyde, S., Geacintov, N.E., Patel, D.J.	Stepwise Translocation of Dpo4 Polymerase during Error-Free Bypass of an oxoG Lesion	Plos Biol.	4	2006	1	16379496
2B0D	Hiller, D.A., Rodriguez, A.M., Perona, J.J.	Non-cognate Enzyme-DNA Complex: Structural and Kinetic Analysis of EcoRV Endonuclease Bound to the EcoRI Recognition Site GAATTC	J.Mol.Biol.	354	2005	121	16236314
2BAM	Viadiu, H., Aggarwal, A.K.	The role of metals in catalysis by the restriction endonuclease BamHI.	Nat.Struct.Biol.	5	1998	910	9783752
2NLL	Rastinejad, F., Perlmann, T., Evans, R.M., Sigler, P.B.	Structural determinants of nuclear receptor assembly on DNA direct repeats.	Nature	375	1995	203	7746322
3BDP	Kiefer, J.R., Mao, C., Braman, J.C., Beese, L.S.	Visualizing DNA replication in a catalytically active Bacillus DNA polymerase crystal.	Nature	391	1998	304	9440698
3PVI	Horton, J.R., Nastri, H.G., Riggs, P.D., Cheng, X.	Asp34 of PvuII endonuclease is directly involved in DNA minor groove recognition and indirectly involved in catalysis.	J.Mol.Biol.	284	1998	1491	9878366
4BDP	Kiefer, J.R., Mao, C., Braman, J.C., Beese, L.S.	Visualizing DNA replication in a catalytically active Bacillus DNA polymerase crystal.	Nature	391	1998	304	9440698
Protein-DNA complexes (containing the HTH motif)
Structure Id	Authors	Title	Journal	Volume Id	Publication Year	First Page	Pubmed Id
1AIS	Kosa, P.F., Ghosh, G., DeDecker, B.S., Sigler, P.B.	The 2.1-A crystal structure of an archaeal preinitiation complex: TATA-box-binding protein/transcription factor (II)B core/TATA-box.	Proc.Natl.Acad.Sci.USA	94	1997	6042	9177165
1AKH	Li, T., Jin, Y., Vershon, A.K., Wolberger, C.	Crystal structure of the MATa1/MATalpha2 homeodomain heterodimer in complex with DNA containing an A-tract.	Nucleic Acids Res.	26	1998	5707	9838003
1APL	Wolberger, C., Vershon, A.K., Liu, B., Johnson, A.D., Pabo, C.O.	Crystal structure of a MAT alpha 2 homeodomain-operator complex suggests a general model for homeodomain-DNA interactions.	Cell	67	1991	517	1682054
1AWC	Batchelor, A.H., Piper, D.E., de la Brousse, F.C., McKnight, S.L., Wolberger, C.	The structure of GABPalpha/beta: an ETS domain- ankyrin repeat heterodimer bound to DNA.	Science	279	1998	1037	9461436
1B72	Piper, D.E., Batchelor, A.H., Chang, C.P., Cleary, M.L., Wolberger, C.	Structure of a HoxB1-Pbx1 heterodimer bound to DNA: role of the hexapeptide and a fourth homeodomain helix in complex formation.	Cell	96	1999	587	10052460
1B8I	Passner, J.M., Ryoo, H.D., Shen, L., Mann, R.S., Aggarwal, A.K.	Structure of a DNA-bound Ultrabithorax-Extradenticle homeodomain complex.	Nature	397	1999	714	10067897
1BC8	Mo, Y., Vaessen, B., Johnston, K., Marmorstein, R.	Structures of SAP-1 bound to DNA targets from the E74 and c-fos promoters: insights into DNA sequence discrimination by Ets proteins.	Mol.Cell	2	1998	201	9734357
1BL0	Rhee, S., Martin, R.G., Rosner, J.L., Davies, D.R.	A novel DNA-binding motif in MarA: the first structure for an AraC family transcriptional activator.	Proc.Natl.Acad.Sci.USA	95	1998	10413	9724717
1C9B	Tsai, F.T., Sigler, P.B.	Structural basis of preinitiation complex assembly on human pol II promoters.	EMBO J.	19	2000	25	10619841
1CF7	Zheng, N., Fraenkel, E., Pabo, C.O., Pavletich, N.P.	Structural basis of DNA recognition by the heterodimeric cell cycle transcription factor E2F-DP.	Genes Dev.	13	1999	666	10090723
1CGP	Schultz, S.C., Shields, G.C., Steitz, T.A.	Crystal structure of a CAP-DNA complex: the DNA is bent by 90 degrees.	Science	253	1991	1001	1653449
1D3U	Littlefield, O., Korkhin, Y., Sigler, P.B.	The structural basis for the oriented assembly of a TBP/TFB/promoter complex.	Proc.Natl.Acad.Sci.USA	96	1999	13668	10570130
1D5Y	Kwon, H.J., Bennik, M.H., Demple, B., Ellenberger, T.	Crystal structure of the Escherichia coli Rob transcription factor in complex with DNA.	Nat.Struct.Biol.	7	2000	424	10802742
1DDN	White, A., Ding, X., vanderSpek, J.C., Murphy, J.R., Ringe, D.	Structure of the metal-ion-activated diphtheria toxin repressor/tox operator complex.	Nature	394	1998	502	9697776
1DU0	Grant, R.A., Rould, M.A., Klemm, J.D., Pabo, C.O.	Exploring the role of glutamine 50 in the homeodomain-DNA interface: crystal structure of engrailed (Gln50 --> ala) complex at 2.0 A.	Biochemistry	39	2000	8187	10889025
1DUX	Mo, Y., Vaessen, B., Johnston, K., Marmorstein, R.	Structure of the elk-1-DNA complex reveals how DNA-distal residues affect ETS domain recognition of DNA.	Nat.Struct.Biol.	7	2000	292	10742173
1E3O	Remenyi, A., Tomilin, A., Pohl, E., Lins, K., Philippsen, A., Reinbold, R., Scholer, H.R., Wilmanns, M.	Differential dimer activities of the transcription factor Oct-1 by DNA-induced interface swapping.	Mol.Cell	8	2001	569	11583619
1EFA	Bell, C.E., Lewis, M.	A closer view of the conformation of the Lac repressor bound to operator.	Nat.Struct.Biol.	7	2000	209	10700279
1F4K	Wilce, J.A., Vivian, J.P., Hastings, A.F., Otting, G., Folmer, R.H., Duggin, I.G., Wake, R.G., Wilce, M.C.	Structure of the RTP-DNA complex and the mechanism of polar replication fork arrest	Nat.Struct.Biol.	8	2001	206	11224562
1FJL	Wilson, D.S., Guenther, B., Desplan, C., Kuriyan, J.	High resolution crystal structure of a paired (Pax) class cooperative homeodomain dimer on DNA.	Cell	82	1995	709	7671301
1GDT	Yang, W., Steitz, T.A.	Crystal structure of the site-specific recombinase gamma delta resolvase complexed with a 34 bp cleavage site.	Cell	82	1995	193	7628011
1GXP	Blanco, A.G., Sola, M., Gomis-Ruth, F.X., Coll, M.	Tandem DNA recognition by PhoB, a two-component signal transduction transcriptional activator.	Structure	10	2002	701	12015152
1H0M	Vannini, A., Volpari, C., Gargioli, C., Muraglia, E., Cortese, R., De Francesco, R., Neddermann, P., Marco, S.D.	The crystal structure of the quorum sensing protein TraR bound to its autoinducer and target DNA.	EMBO J.	21	2002	4393	12198141
1H88	Tahirov, T.H., Sato, K., Ichikawa-Iwata, E., Sasaki, M., Inoue-Bungo, T., Shiina, M., Kimura, K., Takata, S., Fujikawa, A., Morii, H., Kumasaka, T., Yamamoto, M., Ishii, S., Ogata, K.	Mechanism of C-Myb-C/Ebpbeta Cooperation from Separated Sites on a Promoter	Cell (Cambridge,Mass.)	108	2002	57	11792321
1HCR	Feng, J.A., Johnson, R.C., Dickerson, R.E.	Hin recombinase bound to DNA: the origin of specificity in major and minor groove interactions.	Science	263	1994	348	8278807
1HDD	Kissinger, C.R., Liu, B.S., Martin-Blanco, E., Kornberg, T.B., Pabo, C.O.	Crystal structure of an engrailed homeodomain-DNA complex at 2.8 A resolution: a framework for understanding homeodomain-DNA interactions.	Cell	63	1990	579	1977522
1HF0	Remenyi, A., Tomilin, A., Pohl, E., Lins, K., Philippsen, A., Reinbold, R., Scholer, H.R., Wilmanns, M.	Differential dimer activities of the transcription factor Oct-1 by DNA-induced interface swapping.	Mol.Cell	8	2001	569	11583619
1HLV	Tanaka, Y., Nureki, O., Kurumizaka, H., Fukai, S., Kawaguchi, S., Ikuta, M., Iwahara, J., Okazaki, T., Yokoyama, S.	Crystal structure of the CENP-B protein-DNA complex: the DNA-binding domains of CENP-B induce kinks in the CENP-B box DNA.	EMBO J.	20	2001	6612	11726497
1IF1	Escalante, C.R., Yie, J., Thanos, D., Aggarwal, A.K.	Structure of IRF-1 with bound DNA reveals determinants of interferon regulation.	Nature	391	1998	103	9422515
1IG7	Hovde, S., Abate-Shen, C., Geiger, J.H.	Crystal structure of the Msx-1 homeodomain/DNA complex	Biochemistry	40	2001	12013	11580277
1IGN	Konig, P., Giraldo, R., Chapman, L., Rhodes, D.	The crystal structure of the DNA-binding domain of yeast RAP1 in complex with telomeric DNA.	Cell	85	1996	125	8620531
1J59	Parkinson, G., Wilson, C., Gunasekera, A., Ebright, Y.W., Ebright, R.E., Berman, H.M.	Structure of the CAP-DNA complex at 2.5 angstroms resolution: a complete picture of the protein-DNA interface.	J.Mol.Biol.	260	1996	395	8757802
1JE8	Maris, A.E., Sawaya, M.R., Kaczor-Grzeskowiak, M., Jarvis, M.R., Bearson, S.M., Kopka, M.L., Schroder, I., Gunsalus, R.P., Dickerson, R.E.	Dimerization allows DNA target site recognition by the NarL response regulator.	Nat.Struct.Biol.	9	2002	771	12352954
1JKP	Chiu, T.K., Sohn, C., Dickerson, R.E., Johnson, R.C.	Testing water-mediated DNA recognition by the Hin recombinase.	EMBO J.	21	2002	801	11847127
1JT0	Schumacher, M.A., Miller, M.C., Grkovic, S., Brown, M.H., Skurray, R.A., Brennan, R.G.	Structural basis for cooperative DNA binding by two dimers of the multidrug-binding protein QacR.	EMBO J.	21	2002	1210	11867549
1K61	Aishima, J., Gitti, R.K., Noah, J.E., Gan, H.H., Schlick, T., Wolberger, C.	A Hoogsteen base pair embedded in undistorted B-DNA	NUCLEIC ACIDS RES.	30	2002	5244	12466549
1K78	Garvie, C.W., Hagman, J., Wolberger, C.	Structural studies of Ets-1/Pax5 complex formation on DNA.	Mol.Cell	8	2001	1267	11779502
1K79	Garvie, C.W., Hagman, J., Wolberger, C.	Structural studies of Ets-1/Pax5 complex formation on DNA.	Mol.Cell	8	2001	1267	11779502
1KU7	Campbell, E.A., Muzzin, O., Chlenov, M., Sun, J.L., Olson, C.A., Weinman, O., Trester-Zedlitz, M.L., Darst, S.A.	Structure of the bacterial RNA polymerase promoter specificity sigma subunit.	Mol.Cell	9	2002	527	11931761
1L3L	Zhang, R.G., Pappas, T., Brace, J.L., Miller, P.C., Oulmassov, T., Molyneaux, J.M., Anderson, J.C., Bashkin, J.K., Winans, S.C., Joachimiak, A.	Structure of a bacterial quorum-sensing transcription factor complexed with pheromone and DNA.	Nature	417	2002	971	12087407
1L3S	Johnson, S.J., Taylor, J.S., Beese, L.S.	Processive DNA synthesis observed in a polymerase crystal suggests a mechanism for the prevention of frameshift mutations	Proc.Natl.Acad.Sci.USA	100	2003	3895	12649320
1L3T	Johnson, S.J., Taylor, J.S., Beese, L.S.	Processive DNA synthesis observed in a polymerase crystal suggests a mechanism for the prevention of frameshift mutations	Proc.Natl.Acad.Sci.USA	100	2003	3895	12649320
1L3U	Johnson, S.J., Taylor, J.S., Beese, L.S.	Processive DNA synthesis observed in a polymerase crystal suggests a mechanism for the prevention of frameshift mutations	Proc.Natl.Acad.Sci.USA	100	2003	3895	12649320
1L3V	Johnson, S.J., Taylor, J.S., Beese, L.S.	Processive DNA synthesis observed in a polymerase crystal suggests a mechanism for the prevention of frameshift mutations	Proc.Natl.Acad.Sci.USA	100	2003	3895	12649320
1L5U	Johnson, S.J., Taylor, J.S., Beese, L.S.	Processive DNA synthesis observed in a polymerase crystal suggests a mechanism for the prevention of frameshift mutations	Proc.Natl.Acad.Sci.USA	100	2003	3895	12649320
1LE8	Ke, A., Mathias, J.R., Vershon, A.K., Wolberger, C.	Structural and Thermodynamic Characterization of the DNA Binding Properties of a Triple Alanine Mutant of MATalpha2	Structure	10	2002	961	12121651
1LMB	Beamer, L.J., Pabo, C.O.	Refined 1.8 A crystal structure of the lambda repressor-operator complex.	J.Mol.Biol.	227	1992	177	1387915
1LQ1	Zhao, H., Msadek, T., Zapf, J., Madhusudan, Hoch, J.A., Varughese, K.I.	DNA complexed structure of the key transcription factor initiating development in sporulating bacteria.	Structure	10	2002	1041	12176382
1LV5	Johnson, S.J., Taylor, J.S., Beese, L.S.	Processive DNA synthesis observed in a polymerase crystal suggests a mechanism for the prevention of frameshift mutations	Proc.Natl.Acad.Sci.USA	100	2003	3895	12649320
1MDM	Garvie, C.W., Pufall, M.A., Graves, B.J., Wolberger, C.	STRUCTURAL ANALYSIS OF THE AUTOINHIBITION OF ETS-1 AND ITS ROLE IN PROTEIN PARTNERSHIPS	J.Biol.Chem.	277	2002	45529	12221090
1MM8	Steiniger-White, M., Bhasin, A., Lovell, S., Rayment, I., Reznikoff, W.S.	Evidence for 'unseen' Transposase--DNA contacts	J.Mol.Biol.	322	2002	971	12367522
1MNM	Tan, S., Richmond, T.J.	Crystal structure of the yeast MATalpha2/MCM1/DNA ternary complex.	Nature	391	1998	660	9490409
1NJW	Johnson, S.J., Beese, L.S.	Structures of mismatch replication errors observed in a DNA polymerase.	Cell (Cambridge,Mass.)	116	2004	803	15035983
1NJX	Johnson, S.J., Beese, L.S.	Structures of mismatch replication errors observed in a DNA polymerase.	Cell (Cambridge,Mass.)	116	2004	803	15035983
1NJY	Johnson, S.J., Beese, L.S.	Structures of mismatch replication errors observed in a DNA polymerase.	Cell (Cambridge,Mass.)	116	2004	803	15035983
1NJZ	Johnson, S.J., Beese, L.S.	Structures of mismatch replication errors observed in a DNA polymerase.	Cell (Cambridge,Mass.)	116	2004	803	15035983
1NK5	Johnson, S.J., Beese, L.S.	Structures of mismatch replication errors observed in a DNA polymerase.	Cell (Cambridge,Mass.)	116	2004	803	15035983
1NK6	Johnson, S.J., Beese, L.S.	Structures of mismatch replication errors observed in a DNA polymerase.	Cell (Cambridge,Mass.)	116	2004	803	15035983
1NK7	Johnson, S.J., Beese, L.S.	Structures of mismatch replication errors observed in a DNA polymerase.	Cell (Cambridge,Mass.)	116	2004	803	15035983
1NK8	Johnson, S.J., Beese, L.S.	Structures of mismatch replication errors observed in a DNA polymerase.	Cell (Cambridge,Mass.)	116	2004	803	15035983
1NK9	Johnson, S.J., Beese, L.S.	Structures of mismatch replication errors observed in a DNA polymerase.	Cell (Cambridge,Mass.)	116	2004	803	15035983
1NKB	Johnson, S.J., Beese, L.S.	Structures of mismatch replication errors observed in a DNA polymerase.	Cell (Cambridge,Mass.)	116	2004	803	15035983
1NKC	Johnson, S.J., Beese, L.S.	Structures of mismatch replication errors observed in a DNA polymerase.	Cell (Cambridge,Mass.)	116	2004	803	15035983
1NKE	Johnson, S.J., Beese, L.S.	Structures of mismatch replication errors observed in a DNA polymerase.	Cell (Cambridge,Mass.)	116	2004	803	15035983
1O3R	Chen, S., Vojtechovsky, J., Parkinson, G.N., Ebright, R.H., Berman, H.M.	Indirect Readout of DNA Sequence at the Primary-kink Site in the CAP-DNA Complex: DNA Binding Specificity Based on Energetics of DNA Kinking	J.Mol.Biol.	314	2001	63	11724532
1O3S	Chen, S., Gunasekera, A., Zhang, X., Kunkel, T.A., Ebright, R.H., Berman, H.M.	Indirect Readout of DNA Sequence at the Primary-kink Site in the CAP-DNA Complex: Alteration of DNA Binding Specificity Through Alteration of DNA Kinking	J.Mol.Biol.	314	2001	75	11724533
1OZJ	Chai, J., Wu, J.-W., Yan, N., Massague, J., Pavletich, N.P., Shi, Y.	Features of a Smad3 MH1-DNA complex. Roles of water and zinc in DNA binding.	J.Biol.Chem.	278	2003	20327	12686552
1PDN	Xu, W., Rould, M.A., Jun, S., Desplan, C., Pabo, C.O.	Crystal structure of a paired domain-DNA complex at 2.5 A resolution reveals structural basis for Pax developmental mutations.	Cell	80	1995	639	7867071
1PUF	LARONDE-LEBLANC, N.A., Wolberger, C.	STRUCTURE OF HOXA9 AND PBX1 BOUND TO DNA: HOX HEXAPEPTIDE AND DNA RECOGNITION ANTERIOR TO POSTERIOR	Genes Dev.	17	2003	2060	12923056
1PVP	Baldwin, E.P., Martin, S.S., Abel, J., Gelato, K.A., Kim, H., Schultz, P.G., Santoro, S.W.	A specificity switch in selected cre recombinase variants is mediated by macromolecular plasticity and water.	Chem.Biol.	10	2003	1085	14652076
1R71	Khare, D., Ziegelin, G., Lanka, E., Heinemann, U.	Sequence-specific DNA binding determined by contacts outside the helix-turn-helix motif of the ParB homolog KorB.	Nat.Struct.Mol.Biol.	11	2004	656	15170177
1RIO	Jain, D., Nickels, B.E., Sun, L., Hochschild, A., Darst, S.A.	Structure of a ternary transcription activation complex.	Mol. Cell	13	2004	45	14731393
1RPE	Shimon, L.J., Harrison, S.C.	The phage 434 OR2/R1-69 complex at 2.5 A resolution.	J.Mol.Biol.	232	1993	826	8355273
1RUN	Parkinson, G., Gunasekera, A., Vojtechovsky, J., Zhang, X., Kunkel, T.A., Berman, H., Ebright, R.H.	Aromatic hydrogen bond in sequence-specific protein DNA recognition.	Nat.Struct.Biol.	3	1996	837	8836098
1S0M	Ling, H., Sayer, J.M., Plosky, B.S., Yagi, H., Boudsocq, F., Woodgate, R., Jerina, D.M., Yang, W.	Crystal structure of a benzo[a]pyrene diol epoxide adduct in a ternary complex with a DNA polymerase.	Proc.Natl.Acad.Sci.USA	101	2004	2265	14982998
1SKR	Li, Y., Dutta, S., Doublie, S., Bdour, H.M., Taylor, J.S., Ellenberger, T.	Nucleotide insertion opposite a cis-syn thymine dimer by a replicative DNA polymerase from bacteriophage T7.	Nat.Struct.Mol.Biol.	11	2004	784	15235589
1TC3	van Pouderoyen, G., Ketting, R.F., Perrakis, A., Plasterk, R.H., Sixma, T.K.	Crystal structure of the specific DNA-binding domain of Tc3 transposase of C.elegans in complex with transposon DNA.	EMBO J.	16	1997	6044	9312061
1TK0	Brieba, L.G., Eichman, B.F., Kokoska, R.J., Doublie, S., Kunkel, T.A., Ellenberger, T.	Structural basis for the dual coding potential of 8-oxoguanosine by a high-fidelity DNA polymerase.	Embo J.	23	2004	3452	15297882
1TK8	Brieba, L.G., Eichman, B.F., Kokoska, R.J., Doublie, S., Kunkel, T.A., Ellenberger, T.	Structural basis for the dual coding potential of 8-oxoguanosine by a high-fidelity DNA polymerase.	Embo J.	23	2004	3452	15297882
1TRO	Otwinowski, Z., Schevitz, R.W., Zhang, R.G., Lawson, C.L., Joachimiak, A., Marmorstein, R.Q., Luisi, B.F., Sigler, P.B.	Crystal structure of trp repressor/operator complex at atomic resolution.	Nature	335	1988	321	3419502
1TRR	Lawson, C.L., Carey, J.	Tandem binding in crystals of a trp repressor/operator half-site complex.	Nature	366	1993	178	8232559
1U45	Hsu, G.W., Ober, M., Carell, T., Beese, L.S.	Error-prone replication of oxidatively damaged DNA by a high-fidelity DNA polymerase.	Nature	431	2004	217	15322558
1U49	Hsu, G.W., Ober, M., Carell, T., Beese, L.S.	Error-prone replication of oxidatively damaged DNA by a high-fidelity DNA polymerase.	Nature	431	2004	217	15322558
1U78	Watkins, S., van Pouderoyen, G., Sixma, T.K.	Structural analysis of the bipartite DNA-binding domain of Tc3 transposase bound to transposon DNA	Nucleic Acids Res.	32	2004	4306	15304566
1YRN	Li, T., Stark, M.R., Johnson, A.D., Wolberger, C.	Crystal structure of the MATa1/MAT alpha 2 homeodomain heterodimer bound to DNA.	Science	270	1995	262	7569974
1Z9C	Hong, M., Fuangthong, M., Helmann, J.D., Brennan, R.G.	Structure of an OhrR-ohrA Operator Complex Reveals the DNA Binding Mechanism of the MarR Family.	Mol.Cell	20	2005	131	16209951
2BDP	Kiefer, J.R., Mao, C., Braman, J.C., Beese, L.S.	Visualizing DNA replication in a catalytically active Bacillus DNA polymerase crystal.	Nature	391	1998	304	9440698
2CGP	Passner, J.M., Steitz, T.A.	The structure of a CAP-DNA complex having two cAMP molecules bound to each monomer.	Proc.Natl.Acad.Sci.USA	94	1997	2843	9096308
2CRX	Gopaul, D.N., Guo, F., Van Duyne, G.D.	Structure of the Holliday junction intermediate in Cre-loxP site-specific recombination.	EMBO J.	17	1998	4175	9670032
2HDD	Tucker-Kellogg, L., Rould, M.A., Chambers, K.A., Ades, S.E., Sauer, R.T., Pabo, C.O.	Engrailed (Gln50-->Lys) homeodomain-DNA complex at 1.9 A resolution: structural basis for enhanced affinity and altered specificity.	Structure	5	1997	1047	9309220
3CRO	Mondragon, A., Harrison, S.C.	The phage 434 Cro/OR1 complex at 2.5 A resolution.	J.Mol.Biol.	219	1991	321	2038059
3CRX	Gopaul, D.N., Guo, F., Van Duyne, G.D.	Structure of the Holliday junction intermediate in Cre-loxP site-specific recombination.	EMBO J.	17	1998	4175	9670032
3HDD	Fraenkel, E., Rould, M.A., Chambers, K.A., Pabo, C.O.	Engrailed homeodomain-DNA complex at 2.2 A resolution: a detailed view of the interface and comparison with other engrailed structures.	J.Mol.Biol.	284	1998	351	9813123
3KTQ	Li, Y., Korolev, S., Waksman, G.	Crystal structures of open and closed forms of binary and ternary complexes of the large fragment of Thermus aquaticus DNA polymerase I: structural basis for nucleotide incorporation.	EMBO J.	17	1998	7514	9857206
4CRX	Guo, F., Gopaul, D.N., Van Duyne, G.D.	Asymmetric DNA bending in the Cre-loxP site-specific recombination synapse.	Proc.Natl.Acad.Sci.USA	96	1999	7143	10377382
6PAX	Xu, H.E., Rould, M.A., Xu, W., Epstein, J.A., Maas, R.L., Pabo, C.O.	Crystal structure of the human Pax6 paired domain-DNA complex reveals specific roles for the linker region and carboxy-terminal subdomain in DNA binding.	Genes Dev.	13	1999	1263	10346815
9ANT	Fraenkel, E., Pabo, C.O.	Comparison of X-ray and NMR structures for the Antennapedia homeodomain-DNA complex.	Nat.Struct.Biol.	5	1998	692	9699632
