# Supplementary material for: Small local variations in B-form DNA lead to a large variety of global geometries which can accommodate most DNA-binding protein motifs
Source: BMC Struct Biol. 2009 Apr 24;9:24. doi: 10.1186/1472-6807-9-24 (PMC2687451; doi:10.1186/1472-6807-9-24)
Supplement: Additional file 3 — Parameters for the distorted dinucleotide steps. This file gives the dinucleotide step parameters and Zp values for the distorted steps in the DNA structures bound to different protein families. [file 1472-6807-9-24-S3.txt]

Parameters for the distorted dinucleotide steps


-----------------------------------------------------------------------------
PDB id    Step           Tilt    Roll   Twist   Shift   Slide    Rise     Zp
-----------------------------------------------------------------------------

Nucleosomes
-----------------------------------------------------------------------------
1KX3      TG/CA          -1.8   -19.1    48.7    -0.6     2.3     3.3    -0.3
1KX3      TG/CA           1.7    18.8    26.0     0.2    -1.3     3.5    -0.3
1KX3      CA/TG           6.1   -19.2    47.7     0.3     2.1     3.6    -0.3
1KX3      TG/CA          -3.8   -15.1    47.3    -0.5     2.3     3.2    -0.3
1KX3      GG/CC          -3.1    17.8    35.2    -0.1    -0.4     3.2    -0.6

1KX5      TA/TA           1.8    18.7    29.3     0.0    -1.1     3.1    -0.7
1KX5      TG/CA          -1.8   -18.2    50.2    -0.3     2.3     3.5    -0.4
1KX5      AA/TT           1.6    22.4    21.9     0.3     0.8     3.6    -1.5
1KX5      TG/CA          -0.9    20.2    27.2     0.1    -0.8     3.5    -0.3
1KX5      CA/TG           1.6   -14.8    50.6     0.5     2.2     3.4    -0.5
-----------------------------------------------------------------------------


Hyperthermophile-DNA complexes
-----------------------------------------------------------------------------
1AZP      CG/CG          -0.7    62.7    21.4    -0.4     1.3     4.5    -0.5

1AZQ      AA/TT          -2.2    62.2    20.7     0.1     1.7     5.0    -0.7

1BNZ      AA/TT          -3.6    57.0    22.8     0.2     1.7     4.8    -0.5

1C8C      TG/CG          -1.6    55.7    25.4    -0.6     1.6     4.2    -1.3

1WD0      TA/TA          -1.6    49.2    27.1    -0.1     1.7     4.6    -0.7

1WTO      CG/CG           2.7    58.4    16.5     0.1     1.2     4.6    -0.4

1WTQ      AA/TT          -3.2    60.6    22.3    -0.1     2.1     5.1    -0.6

1WTR      CG/CG           1.0    53.3    20.5    -0.5     1.4     4.3    -0.7

1WTV      AA/TT          -2.2    50.6    23.9    -0.2     1.8     4.5    -1.0

1XYI      GA/TC          -2.1    29.3    24.5     0.1     0.9     3.8    -0.2
-----------------------------------------------------------------------------


CAP-DNA complexes
-----------------------------------------------------------------------------
1CGP      CA/TG          -0.7    40.5    20.1     0.2     0.9     3.9    -0.9
1CGP      CA/TG           3.7    28.6    21.4     0.1     1.6     3.9    -1.4

1J59      AA/TT          -1.2   -19.7    41.2     0.4    -0.5     3.2    -0.1
1J59      TG/CA          -1.8    52.0    18.8    -0.3     1.4     4.0    -1.2
1J59      CA/TG          -0.3    32.9    16.8    -0.6     1.7     4.4    -1.2

1O3R      CG/CG          -3.0    39.5    12.1     0.4     2.7     4.2    -2.1

1RUN      TG/CA           0.1    56.0    20.4    -0.6     1.8     4.0    -1.5
1RUN      CA/TG          10.1    34.3    16.2     1.0     1.8     4.5    -0.9
1RUN      TT/AA          -0.5   -15.1    36.1     0.1    -0.7     3.5     1.0
1RUN      TC/GA           9.1    20.1    29.5     1.0     0.6     4.0     0.6
-----------------------------------------------------------------------------


LAC repressor-DNA complex
-----------------------------------------------------------------------------
1EFA      CG/CG           0.1    60.5     9.8    -0.1     1.7     4.5    -1.5
-----------------------------------------------------------------------------


Integration host factor-DNA complex
-----------------------------------------------------------------------------
1OWF      TT/AA           2.8    63.1    21.7    -0.7     1.6     5.2    -0.7
-----------------------------------------------------------------------------


Endonuclease-DNA complexes
-----------------------------------------------------------------------------
1AZ0      TA/TA          -1.9    51.1    21.5     0.0    -1.3     4.1     0.8

1B94      TA/TA          -1.9    57.9    23.2    -0.1    -1.4     4.0     1.1

1B97      TA/TA          -0.6    55.2    22.8    -0.1    -1.3     4.0     1.0

1BGB      TA/TA           1.0    50.5    24.9     0.1    -1.4     3.9     1.2

1D02      AA/TT          -5.1    18.8    21.5     0.2     0.7     3.7    -0.6
1D02      AT/AT           0.0   -56.4    41.0     0.0     0.5     4.9     1.5
1D02      TT/AA           4.6    20.4    21.6    -0.3     0.8     3.7    -0.7

1D2I      AT/AT          -0.1     1.9    16.9    -0.1    -0.8     3.3    -1.0

1DC1      CG/CG           0.0   -16.4    27.9     0.0     0.5     4.0     1.3

1DFM      AT/AT           0.0     2.0    16.8    -0.1    -0.8     3.4    -0.9

1RVA      TA/TA           0.1    47.8    24.3     0.0    -1.3     3.8     1.1

1SUZ      TA/TA          -0.5    66.1    21.5    -0.1    -1.3     4.4     1.0

1T9I      TG/CA          -0.8   -12.9    54.9     0.0     2.5     3.7    -2.2

1T9J      TG/CA          -2.3   -18.1    54.0    -0.1     2.2     3.9    -1.9

2B0D      AT/AT           1.1    30.8    22.4    -0.4    -1.9     4.5     1.4
-----------------------------------------------------------------------------


MAT Alpha2/MCM1/DNA ternary complex
-----------------------------------------------------------------------------
1MNM      GG/CC           0.2    17.4    33.8    -0.4     0.3     3.2    -0.8
-----------------------------------------------------------------------------


Transposase-DNA complex
-----------------------------------------------------------------------------
1MM8      TA/TA           0.5    19.4    29.7     0.3    -1.0     3.5     0.0

1MUS      TA/TA           1.6    18.6    28.5     0.5    -1.2     3.3     0.5

1U78      AG/CT          -6.3    20.1    24.1     0.3     0.8     3.5    -0.9
-----------------------------------------------------------------------------


Cre recombinase-DNA complex
-----------------------------------------------------------------------------
4CRX      TG/CA          17.7   -51.4    33.0     1.2    -1.5     7.3     0.8
-----------------------------------------------------------------------------


GammaDelta resolvase-DNA complex
-----------------------------------------------------------------------------
1GDT      TA/TA           4.4    38.2    21.7     0.1    -0.2     3.6     0.3
1GDT      TA/TA           2.1    18.9    30.5    -0.7    -0.5     3.6     0.1
-----------------------------------------------------------------------------


Polymerase-DNA complex
-----------------------------------------------------------------------------
1LV5      CG/CG           1.2    17.9    23.9    -0.5    -1.9     3.5     1.8
-----------------------------------------------------------------------------


TBP-DNA complexes
-----------------------------------------------------------------------------
1CDW      TA/TA          -1.9    53.6    16.4    -0.3    -0.7     4.3     0.4
1CDW      AT/AT           1.2    20.4    17.5    -1.6    -0.3     3.7    -0.3
1CDW      AA/TT           0.1    18.9    12.7     0.3     1.3     3.7    -1.2
1CDW      AA/TT           2.1    23.4    18.9     0.2     1.3     3.8    -0.9
1CDW      AG/CT           1.5    39.6    17.7     0.8     0.7     4.1    -0.8


1QN3      TA/TA          -2.1    48.2    17.1     0.0    -0.4     4.3     0.4
1QN3      AT/AT           0.9    21.3    18.7    -1.4    -0.2     3.7    -0.1
1QN3      AA/TT          -0.4    20.7    13.1     0.5     1.3     3.7    -1.2
1QN3      AA/TT           3.3    19.1    20.4     0.4     1.1     3.6    -0.8
1QN3      TA/TA          -1.0    48.6    15.4    -0.1    -0.7     4.2     0.5
1QN3      AT/AT           0.9    21.2    20.6    -1.3    -0.1     3.8    -0.2
1QN3      AA/TT           0.8    19.9    14.7     0.3     1.3     3.6    -1.3
1QN3      AA/TT           2.8    20.6    20.0     0.3     1.2     3.7    -0.9

1QN4      TA/TA          -3.9    50.4    18.4    -0.2     0.0     4.2     0.3
1QN4      AT/AT           0.7    19.9    18.5    -1.5    -0.2     3.7    -0.1
1QN4      AA/TT          -2.0    25.2    14.0     0.3     1.3     3.6    -1.3
1QN4      AA/TT           2.0    20.0    19.4     0.1     1.1     3.9    -0.7
1QN4      AT/AT          -2.1    45.2    19.8     0.4     0.0     4.8     0.1
1QN4      TA/TA          -1.9    49.7    15.6    -0.1    -0.5     4.3     0.4
1QN4      AT/AT          -0.5    18.3    19.6    -1.3    -0.1     3.8    -0.2
1QN4      AA/TT          -1.1    21.1    14.1     0.3     1.2     3.6    -1.2
1QN4      AA/TT           2.7    21.6    19.4     0.1     1.2     3.8    -0.8
1QN4      AT/AT          -1.9    46.3    21.0     0.3     0.2     4.8    -0.1

1QN5      TA/TA          -2.8    49.8    16.4    -0.2    -0.5     4.3     0.5
1QN5      AT/AT           0.8    19.7    18.7    -1.3    -0.1     3.7    -0.1
1QN5      AA/TT          -0.7    23.2    13.3     0.3     1.2     3.7    -1.2
1QN5      GA/TC           3.7    22.8    19.2     0.4     0.7     3.7    -0.7
1QN5      TA/TA          -2.1    49.0    15.8    -0.1    -0.7     4.3     0.5
1QN5      AT/AT           1.3    18.2    20.4    -1.2    -0.1     3.8    -0.1
1QN5      AA/TT          -1.5    21.9    13.9     0.2     1.2     3.6    -1.2
1QN5      GA/TC           3.3    22.9    19.3     0.4     0.8     3.8    -0.8

1QN9      TA/TA          -1.3    49.9    14.3     0.1    -0.7     4.3     0.5
1QN9      AC/GT          -0.2    22.1    18.2    -1.0     0.1     3.9    -0.1
1QN9      AA/TT           1.0    23.0    13.4     0.4     1.2     3.6    -1.1
1QN9      AA/TT           2.5    20.3    19.1     0.3     1.1     3.8    -0.8
1QN9      AA/TT           1.9    19.2    22.6     0.5     0.8     3.5    -0.7
1QN9      TA/TA          -1.3    45.3    12.9     0.1    -0.8     4.2     0.5
1QN9      AC/GT           0.4    24.2    20.1    -0.8     0.2     4.0     0.0
1QN9      AA/TT          -0.3    21.0    13.3     0.5     1.2     3.6    -1.1
1QN9      AA/TT           1.4    23.9    20.9     0.2     1.1     3.8    -0.7

1QNA      TT/AA          -0.3    44.5    24.3     0.1     0.9     4.6    -0.1
1QNA      TT/AA          -2.0    22.1    21.8    -0.9     0.6     3.7    -0.4
1QNA      AA/TT           0.3    23.2    11.9     0.6     1.2     3.6    -1.2
1QNA      AA/TT           2.1    22.3    19.7     0.2     1.1     3.8    -0.7
1QNA      TT/AA           1.2    44.1    22.5     0.0     0.7     4.6    -0.1
1QNA      TT/AA          -2.7    21.5    21.1    -0.8     0.6     3.7    -0.4
1QNA      AA/TT           0.5    22.9    12.0     0.5     1.2     3.6    -1.3
1QNA      AA/TT           1.4    23.1    19.4     0.2     1.1     3.8    -0.7

1QNE      TA/TA          -4.2    48.9    15.3    -0.1    -0.4     4.4     0.3
1QNE      AT/AT           1.6    21.6    19.9    -1.3    -0.1     3.8    -0.2
1QNE      AA/TT           0.2    19.4    13.1     0.6     1.2     3.7    -1.2
1QNE      AA/TT           2.6    24.5    19.3     0.2     1.2     3.7    -0.9
1QNE      AA/TT           3.2    18.2    23.5     0.3     0.8     3.6    -0.7
1QNE      AG/CT           0.8    44.3    22.1     0.6     0.8     4.4    -0.5
1QNE      TA/TA          -1.4    47.4    14.7    -0.1    -0.7     4.3     0.5
1QNE      AT/AT           0.8    20.5    20.2    -1.2    -0.3     3.8    -0.1
1QNE      AA/TT          -0.1    20.3    14.1     0.4     1.2     3.6    -1.4
1QNE      AA/TT           1.4    24.4    19.7     0.2     1.2     3.7    -0.8
1QNE      AG/CT          -2.6    46.9    20.4     0.5     0.8     4.3    -0.3
-----------------------------------------------------------------------------


TBP-TFIIB-DNA complexes
-----------------------------------------------------------------------------
1YTB      TA/TA          -1.9    48.0    17.9    -0.1    -0.7     4.2     0.6
1YTB      AT/AT           1.7    18.1    18.7    -1.5    -0.3     3.7     0.0
1YTB      AT/AT          -0.3    29.1     9.8     0.1     0.7     4.0    -1.0
1YTB      AA/TT           1.3    38.9    16.2     1.1     0.8     4.3    -0.9
1YTB      TA/TA          -0.4    50.4    17.3    -0.1    -0.7     4.0     0.5
1YTB      AT/AT          -0.2    19.5    19.4    -1.4    -0.1     3.8    -0.2
1YTB      AT/AT          -0.5    26.8     8.7     0.2     0.8     3.8    -1.2
1YTB      TA/TA           2.7    17.9    20.4    -0.1     1.7     3.8    -0.9
1YTB      AA/TT           1.1    40.1    17.4     1.0     0.8     4.4    -0.9

1AIS      TT/AA           0.3    44.4    21.2    -0.1     0.8     4.6    -0.3

1C9B      TA/TA           0.7    47.0    16.8    -0.1    -0.7     4.3     0.7
1C9B      AT/AT           2.4    24.9    17.3    -1.4    -0.3     3.7    -0.3
1C9B      AA/TT           0.3    22.4     9.2     0.5     1.3     3.6    -1.6
1C9B      AA/TT           0.6    23.7    19.2    -0.1     1.3     3.7    -1.0
1C9B      AA/TT           2.9    20.3    22.2     0.5     0.6     3.7    -0.8
1C9B      AG/CT          -2.5    40.9    11.8     0.2     0.8     4.5    -0.5
1C9B      TA/TA           2.6    45.8    15.5    -0.2    -0.7     4.4     0.7
1C9B      AT/AT           2.6    24.7    16.7    -1.2    -0.2     3.8    -0.3
1C9B      AA/TT           0.4    26.4    10.1     0.6     1.3     3.6    -1.5
1C9B      AA/TT           2.4    21.7    18.6     0.0     1.4     3.8    -1.1
1C9B      AA/TT           2.4    20.6    21.7     0.6     0.6     3.6    -0.9
1C9B      AG/CT          -3.4    43.4    12.3     0.4     0.8     4.5    -0.6
1C9B      TA/TA           0.5    48.0    15.0    -0.1    -0.7     4.3     0.6
1C9B      AT/AT           2.6    26.1    17.5    -1.3    -0.2     3.8    -0.3
1C9B      AA/TT          -0.5    26.7     9.4     0.5     1.2     3.6    -1.4
1C9B      AA/TT           1.4    20.8    19.4    -0.2     1.4     3.8    -1.1
1C9B      AA/TT           2.7    19.3    21.9     0.5     0.7     3.6    -0.9
1C9B      AG/CT          -3.3    42.4    12.4     0.2     0.8     4.4    -0.6
1C9B      TA/TA           1.2    46.0    15.7    -0.1    -0.7     4.3     0.7
1C9B      AT/AT           3.1    24.3    17.5    -1.3    -0.1     3.7    -0.2
1C9B      AA/TT           1.7    23.2    10.0     0.6     1.3     3.6    -1.6
1C9B      AA/TT           0.8    22.4    18.1    -0.1     1.4     3.8    -1.3
1C9B      AA/TT           2.4    18.8    21.7     0.6     0.7     3.6    -0.9
1C9B      AG/CT          -3.1    43.1    12.5     0.3     0.8     4.6    -0.6
1C9B      TA/TA           1.9    49.1    15.6    -0.1    -0.6     4.4     0.7
1C9B      AT/AT           3.1    28.0    16.9    -1.3    -0.2     3.7    -0.4
1C9B      AA/TT           0.7    27.1     9.6     0.5     1.3     3.7    -1.6
1C9B      AA/TT           0.2    22.1    19.2    -0.3     1.4     3.8    -1.1
1C9B      AA/TT           2.1    19.1    21.4     0.4     0.7     3.6    -0.9
1C9B      AG/CT          -3.3    39.3    12.5     0.3     0.8     4.4    -0.6

1D3U      TT/AA           1.7    35.3    19.2    -0.6     0.3     4.5     0.1
1D3U      TT/AA          -1.9    23.0    26.9    -0.6     0.7     3.7    -0.3
1D3U      AA/TT           0.4    19.6    12.8     0.3     1.4     3.6    -1.3
1D3U      AA/TT           0.5    20.1    20.2     0.4     1.3     3.8    -0.7
1D3U      TA/TA           3.7    44.1    18.1     0.6    -0.4     4.4     0.5
-----------------------------------------------------------------------------
